# Supplementary material for: Highly Efficient Capture of Heavy Metal Ions on Amine-Functionalized Porous Polymer Gels
Source: Gels. 2023 Apr 2;9(4):297. doi: 10.3390/gels9040297 (PMC10137378; doi:10.3390/gels9040297)
Supplement: Supplementary file 1 [file gels-09-00297-s001.zip]

Archive with 1 entries (1 files):
- gels-2286693-supplementary.pdf
